# Supplementary material for: Comparative Structural and Compositional Analyses of Cow, Buffalo, Goat and Sheep Cream
Source: Foods. 2021 Nov 1;10(11):2643. doi: 10.3390/foods10112643 (PMC8618205; doi:10.3390/foods10112643)
Supplement: Supplementary file 1 [file foods-10-02643-s001.zip]

Archive with 1 entries (1 files):
- foods-1402550 supp.pdf
